# Supplementary material for: Quality Evaluation of Traditional Chinese Medicine Prescription in Naolingsu Capsule Based on Combinative Method of Fingerprint, Quantitative Determination, and Chemometrics
Source: J Anal Methods Chem. 2022 Aug 22;2022:1429074. doi: 10.1155/2022/1429074 (PMC9424029; doi:10.1155/2022/1429074)
Supplement: Supplementary Materials — Figure S1: HPLC-DAD extraction time (15, 30, and 45 min). Figure S2. HPLC-DAD detection wavelength (210, 254, 326, and 268 nm). Tables S1: relative peak areas of common peaks for 24 batches of NLSCs. Table S2: the results of HPLC fingerprint similarity. Table S3: identification of components by UHPLC-Q/TOF-MS/MS method. Figure S3: negative sample solution of HPLC-DAD. Figure S4: negative sample solution of LC-MS/MS. Figure S5: chemical structures of 25 compounds in NLSC. Table S4: method validation results of precision, repeatability, stability, and recovery. [file 1429074.f1.zip]

Archive with 10 entries (10 files):
- 1429074.f1/Figure S1. HPLC-DAD extraction time (15, 30 and 45 min).pdf
- 1429074.f1/Figure S2. HPLC-DAD detection wavelength (210, 254, 326, and 268 nm).pdf
- 1429074.f1/Figure S3. Negative sample solution of HPLC-DAD.pdf
- 1429074.f1/Figure S4. Negative sample solution of LC-MSMS.pdf
- 1429074.f1/Figure S5. Chemical structures of 25 compounds in NLSC.pdf
- 1429074.f1/Table and Figure supplement-JAMC-0725.pdf
- 1429074.f1/Table S2. The results of HPLC fingerprint similarity.pdf
- 1429074.f1/Table S3. Identification of components by UHPLC-QTOF- MSMS method.pdf
- 1429074.f1/Table S4. Method Validation Results of precision, repeatability, stability, recovery.pdf
- 1429074.f1/Tables S1. Relative peak areas of common peaks for 24 batches of NLSCs.pdf
